# Supplementary material for: A retrospective two-center cohort study of the bidirectional relationship between depression and tinnitus-related distress
Source: Commun Med (Lond). 2024 Nov 21;4:242. doi: 10.1038/s43856-024-00678-6 (PMC11582723; doi:10.1038/s43856-024-00678-6)
Supplement: Supplementary file 4 — Supplementary Data 1 [file 43856_2024_678_MOESM4_ESM.txt]

Supplementary Data

A retrospective two-center cohort study of the bidirectional relationship between depression and tinnitus-related distress

Cosima F. Lukas1, Birgit Mazurek2, Petra Brueggemann2, Markus Junghšfer3, Orlando Guntinas-Lichius1, Christian Dobel1,4

1 Department of Otorhinolaryngology, Jena University Hospital, Friedrich-Schiller-University Jena, Jena, Germany
2 Tinnitus Center, CharitŽ UniversitŠtsmedizin Berlin, Berlin, Germany
3 Institute of Biomagnetism and Biosignalanalysis, University of MŸnster, MŸnster, Germany
4 Department of Social and Behavioral Sciences, City University of Hong Kong, Hong Kong, China


Mental health model
		Est.std	pvalue ci.lower ci.upper
t_1 ~ ISRa_1	0.070 	0.020 	0.011 	0.129 
t_1 ~ S_1	0.346 	0.000 	0.288 	0.405 
t_1 ~ PSQ_1	0.326 	0.000 	0.269 	0.383 
t_2 ~ ISRa_1	0.022 	0.505 	-0.042 	0.085 
t_2 ~ ISRa_2	0.075 	0.003 	0.026 	0.124 
t_2 ~ S_1	0.207 	0.000 	0.138 	0.275 
t_2 ~ S_2	0.170 	0.000 	0.113 	0.226 
t_2 ~ PSQ_1	-0.184 	0.000 	-0.260 	-0.108 
t_2 ~ PSQ_2	0.483 	0.000 	0.420 	0.546 
D_1 ~ ISRa_1	0.179 	0.000 	0.139 	0.219 
D_1 ~ S_1	0.214 	0.000 	0.172 	0.255 
D_1 ~ PSQ_1	0.609 	0.000 	0.574 	0.644 
D_2 ~ ISRa_1	0.024 	0.362 	-0.027 	0.075 
D_2 ~ ISRa_2	0.205 	0.000 	0.159 	0.251 
D_2 ~ S_1	-0.033 	0.254 	-0.090 	0.024 
D_2 ~ S_2	0.443 	0.000 	0.383 	0.502 
D_2 ~ PSQ_1	0.059 	0.069 	-0.005 	0.122 
D_2 ~ PSQ_2	0.443 	0.000 	0.383 	0.502 
i_t ~ age	0.189 	0.000 	0.128 	0.250 
i_t ~ sex	-0.035 	0.256 	-0.096 	0.026 
s_t ~ age	0.064 	0.037 	0.004 	0.123 
s_t ~ sex	-0.033 	0.255 	-0.090 	0.024 
s_t ~ i_t	-0.427 	0.000 	-0.483 	-0.372 
s_t ~ i_D	0.027 	0.371	-0.032 	0.087 
i_D ~ age	0.045 	0.162 	-0.018 	0.109 
i_D ~ sex	-0.059 	0.063 	-0.121 	0.003 
s_D ~ age	-0.053 	0.087 	-0.113 	0.008 
s_D ~ sex	-0.088 	0.002 	-0.145 	-0.031 
s_D ~ i_D	-0.378 	0.000 	-0.434 	-0.322 
s_D ~ i_t	-0.012 	0.706 	-0.073 	0.049 
Cor(s_t, s_D)	0.235 	0.000	0.176 	0.293 
Cor(i_t, i_D)	0.327	0.000	0.272	0.382

Legend
i_t = initial tinnitus distress, i_D = initial depression severity, s_t = rate of change in tinnitus distress, s_D = rate of change in depression severity, sex = biological sex at t1, S_1 = somatic symptoms compound score (including SF8, BI_c, ISR_s) at t1, S_2 = somatic symptoms compound score at t2, PSQ_1: PSQ sum score at t1, PSQ_2 = PSQ sum score at t2, ISRa_1 = ISR_a sum score at t1, ISRa_2 = ISR_a sum score at t2, t_1 = TQ score at t1, t_2 = TQ score at t2, D_1 = depression severity compound score (including ADSL, BSF_n, BSF_l, PHQK, ISR_d) at t1, D_2 = Depression severity compound score at t2.
